# Supplementary material for: The genetics and evolution of moth melanism in the absence of strong natural selection
Source: Natl Sci Rev. 2025 Oct 23;13(1):nwaf441. doi: 10.1093/nsr/nwaf441 (PMC12796802; doi:10.1093/nsr/nwaf441)
Supplement: nwaf441_Supplemental_Files [file nwaf441_supplemental_files.zip]

Archive with 3 entries (3 files):
- Supplementary_figures.pdf
- Supplementary_methods.pdf
- Supplementary_tables.pdf
